# Supplementary material for: Complex Effects of Cytochrome P450 Monooxygenase on Purple Membrane and Bacterioruberin Production in an Extremely Halophilic Archaeon: Genetic, Phenotypic, and Transcriptomic Analyses
Source: Front Microbiol. 2018 Oct 26;9:2563. doi: 10.3389/fmicb.2018.02563 (PMC6212597; doi:10.3389/fmicb.2018.02563)
Supplement: Supplementary file 1 [file Data_Sheet_1.ZIP]

Archive with 6 entries (5 files):
- Supplementary material/
- Supplementary material/Figure S1 P450 deletion with pMKK100.docx
- Supplementary material/Figure S2 Scatter Plots of significant expression.xlsx
- Supplementary material/Figure S3 Growth of H. salinarum R1 parental and deletion strains.docx
- Supplementary material/Figure S4 PCR amplification of the bat, brp and bop genes.docx
- Supplementary material/Table S1 Oligonucleotide primers used in this study.docx
