# Supplementary material for: Complex Effects of Cytochrome P450 Monooxygenase on Purple Membrane and Bacterioruberin Production in an Extremely Halophilic Archaeon: Genetic, Phenotypic, and Transcriptomic Analyses
Source: Front Microbiol. 2018 Oct 26;9:2563. doi: 10.3389/fmicb.2018.02563 (PMC6212597; doi:10.3389/fmicb.2018.02563)
Supplement: Supplementary file 1 [file Data_Sheet_1.ZIP › Supplementary material/Figure S2 Scatter Plots of significant expression.xlsx]

## Sheet: Data
Gene ID	Gene name	Log phase log2(x)	Gene ID	Gene name	Stationary phase log2(x)
1	vng1	-0.657699	6165	vng6165	1.41457
2	yvrO	-0.664553	6205	vng6205	0.777403
3	vng3	-0.62421	6334	vng6334	0.67687
11	hsx	0.724001	19	vng19	0.802717
18	vng18	0.769256	47	graD6	1.10435
19	vng19	0.929104	119	vng119	0.656976
24	vng24	0.652941	120	vng120	0.700709
27	vng27	0.777187	207	vng207	1.75226
28	vng28	1.17879	237	rpoP	0.500969
29	vng29	1.3853	312	vng312	0.911023
30	vng30	0.798589	501	yfmO1	0.629388
38	vng38	0.67949	601	vng601	1.07246
39	arl1	0.700643	907	vng907	0.52806
47	graD6	1.09863	990	vng990	1.18897
54	vng54	0.835986	1115	vng1115	0.719548
56	vng56	-0.553776	6345	vng6345	0.737945
59	vng59	-0.591486	6353	vng6353	1.23045
91	vng91	0.881435	1185	pqqE	0.754302
97	hsp2	0.523351	1329	vng1329	0.983288
98	rimK	0.935498	1440	vng1440	1.07362
117	vng117	0.765616	1653	vng1653	0.690842
118	vng118	0.536776	1675	vng1675	0.789817
119	vng119	0.993395	1815	carA	0.99315
120	vng120	1.06018	2353	vng2353	1.12425
140	vng140	1.13356	3001	rrlA	1.25984
141	vng141	0.573992	5008	vng5008	1.06078
143	vng143	0.593634	5028	gvpE1	0.791808
152	prrC	-0.525762	6365	vng6365	0.989633
157	oxlT	-0.557479	6421	vng6421	1.21218
172	mutS1b	-0.584931	115	yusZ1	-1.36983
174	cat1	-0.534934	227	vng227	-0.692623
176	act1	0.743403	5029	gvpD1	0.727359
180	hop	0.606766	5032	gvpC1	1.46142
196	vng196	0.760587	5041	vng5041	2.15324
207	vng207	1.92475	5044	tnp2	0.97246
208	vng208	1.48319	5097	vng5097	0.839976
209	xcd1	0.87182	5109	vng5109	0.941626
210	vng210	0.683269	5170	vng5170	0.911876
212	vng212	1.5905	6149	vng6149	1.81743
214	vng214	0.903656	6161	vng6161	0.686506
216	vng216	2.10135	6164	orc2	1.11494
			422	cyc	-2.26346
			430	vng430	-0.654417
			453	pstA2	-0.696529
			525	yurZ	-0.880602
			527	vng527	-0.643128
			583	cybB2	-0.693699
			584	cybA	-0.898789
			585	vng585	-0.733556
			636	ndhG1	-0.76893
			715	thiC	-2.53227
			748	prkA	-0.777906
			749	prk	-0.783438
			973	cheB	-0.71612
			974	cheY	-0.720322
			1023	vng1023	-0.716451
			1141	rpoK	-0.673968
			1308	sdhB	-0.599715
			1314	vng1314	-0.960454
			1315	vng1315	-0.710171
			1459	vng1459	-0.96348
			1467	bop	-4.10633
			1468	vng1468	-1.6143
			1530	vng1530	-0.960416
			1566	cobN	-0.809429
			1578	vng1578	-0.643947
			1603	gcvP1	-0.756273
			1630	vng1630	-0.605996
			1644	nrdj	-0.795153
			1678	vng1678	-0.724169
			1707	rps8p	-0.572972
			1733	htr17	-1.24374
			1734	vng1734	-1.77974
			1773	cad	-0.723717
			1925	vng1925	-0.685756
			2014	vng2014	-1.24384
			2246	vng2246	-0.814528
			2280	rfcA	-0.729878
			2465	vng2465	-0.680847
			2486	yqgG	-0.679174
			2520	vng2520	-0.602097
			2594	vng2594	-0.786548
			2606	thiD	-1.53382
			2679	csg	-0.589924
			3019	trn22	-0.632434
			3031	trn33	-0.774568
			5030	gvpA1	-3.17562
			6230	gvpK2	-1.14653
			6232	gvpJ2	-0.700337
			6235	gvpH2	-0.873458
			6236	gvpG2	-0.964754
			6237	gvpF2	-0.677437
			6240	gvpD2	-0.721189
			6241	gvpA2	-3.39539
			6242	gvpC2	-2.91565
			6244	gvpN2	-1.8669
			6246	gvpO2	-1.06002
			6266	vng6266	-1.21948
			6294	perA	-0.723886
			6315	arcB	-0.658173
			6341	vng6341	-0.679505
				Note: H. salinarum R1 is a lab strain and is gas vescile deficient. The so-called observed differential gene epxression for gvp genes is an artifact. A similar scenario was also noticed and reported by Twellmeyer et al., 2007.
				Reference: Twellmeyer J, Wende A, Wolfertz J, Pfeiffer F, Panhuysen M, et al. (2007) Microarray Analysis in the Archaeon Halobacterium salinarum Strain R1. PLOS ONE 2(10): e1064. https://doi.org/10.1371/journal.pone.0001064
